# Supplementary material for: Rapid LC–MS assay for targeted metabolite quantification by serial injection into isocratic gradients
Source: Anal Bioanal Chem. 2022 Nov 28;415(2):269–76. doi: 10.1007/s00216-022-04384-x (PMC9823034; doi:10.1007/s00216-022-04384-x)
Supplement: Supplementary file 1 — Supplementary file1 (CSV 21 KB) [file 216_2022_4384_MOESM1_ESM.csv]

Supplemental Table 1 - Raw peak integration data for 191 patient urine samples analyzed by SQUID based LC-MS analysis.
peak_label	mz_mean	mz_width	rt	rt_min	rt_max	peak_area
m131-Z_Neg1	131.1291	10	0.68	0	1.36	155046.7198
m131-Z_Neg2	131.1291	10	2.04	1.36	2.72	184051.983
m131-Z_Neg3	131.1291	10	3.4	2.72	4.07	377146.0752
m131-Z_Neg4	131.1291	10	4.75	4.07	5.43	123778.0415
m131-Z_Neg5	131.1291	10	6.11	5.43	6.79	367995.3165
m131-Z_Neg6	131.1291	10	7.47	6.79	8.15	347833.4474
m131-Z_Neg7	131.1291	10	8.83	8.15	9.51	109578.2201
m131-Z_Neg8	131.1291	10	10.19	9.51	10.86	158425.6849
m131-Z_Neg9	131.1291	10	11.54	10.86	12.22	95136.52795
m131-Z_Neg10	131.1291	10	12.9	12.22	13.58	134783.0192
m131-Z_Neg11	131.1291	10	14.26	13.58	14.94	161204.7483
m131-Z_Neg12	131.1291	10	15.62	14.94	16.3	182461.2874
m131-Z_Neg13	131.1291	10	16.98	16.3	17.65	160796.7603
m131-Z_Neg14	131.1291	10	18.33	17.65	19.01	288669.4147
m131-Z_Neg15	131.1291	10	19.69	19.01	20.37	225335.62
m131-Z_Neg16	131.1291	10	21.05	20.37	21.73	192339.3071
m131-Z_Neg17	131.1291	10	22.41	21.73	23.09	52259.6875
m131-Z_Neg18	131.1291	10	23.77	23.09	24.44	204561.4719
m131-Z_Neg19	131.1291	10	25.12	24.44	25.8	53320.59961
m131-Z_Neg20	131.1291	10	26.48	25.8	27.16	86695.62195
m131-Z_Neg21	131.1291	10	27.84	27.16	28.52	132882.2633
m131-Z_Neg22	131.1291	10	29.2	28.52	29.88	53785.37415
m131-Z_Neg23	131.1291	10	30.56	29.88	31.23	48696.51721
m131-Z_Neg24	131.1291	10	31.91	31.23	32.59	555986.0186
m131-Z_Neg25	131.1291	10	33.27	32.59	33.95	66030.51306
m131-Z_Neg26	131.1291	10	34.63	33.95	35.31	163705.381
m131-Z_Neg27	131.1291	10	35.99	35.31	36.67	97381.01697
m131-Z_Neg28	131.1291	10	37.35	36.67	38.02	41210.81665
m131-Z_Neg29	131.1291	10	38.7	38.02	39.38	100232.6657
m131-Z_Neg30	131.1291	10	40.06	39.38	40.74	38094.953
m131-Z_Neg31	131.1291	10	41.42	40.74	42.1	84311.37012
m131-Z_Neg32	131.1291	10	42.78	42.1	43.46	32558.73279
m131-Z_Neg33	131.1291	10	44.14	43.46	44.81	64447.06494
m131-Z_Neg34	131.1291	10	45.49	44.81	46.17	81207.49023
m131-Z_Neg35	131.1291	10	46.85	46.17	47.53	64345.24829
m131-Z_Neg36	131.1291	10	48.21	47.53	48.89	88716.14551
m131-Z_Neg37	131.1291	10	49.57	48.89	50.25	178324.3214
m131-Z_Neg38	131.1291	10	50.93	50.25	51.6	45243.02551
m131-Z_Neg39	131.1291	10	52.28	51.6	52.96	73359.22095
m131-Z_Neg40	131.1291	10	53.64	52.96	54.32	0
m131-Z_Neg41	131.1291	10	55	54.32	55.68	23538.76392
m131-Z_Neg42	131.1291	10	56.36	55.68	57.04	22901.39258
m131-Z_Neg43	131.1291	10	57.72	57.04	58.39	66790.23901
m131-Z_Neg44	131.1291	10	59.07	58.39	59.75	69689.7561
m131-Z_Neg45	131.1291	10	60.43	59.75	61.11	16651.42114
m131-Z_Neg46	131.1291	10	61.79	61.11	62.47	0
m131-Z_Neg47	131.1291	10	63.15	62.47	63.83	18947.25671
m131-Z_Neg48	131.1291	10	64.51	63.83	65.18	19858.92175
m131-Z_Neg49	131.1291	10	65.86	65.18	66.54	62584.03381
m131-Z_Neg50	131.1291	10	67.22	66.54	67.9	15485.7207
m131-Z_Neg51	131.1291	10	68.58	67.9	69.26	16571.49951
m131-Z_Neg52	131.1291	10	69.94	69.26	70.62	18553.09155
m131-Z_Neg53	131.1291	10	71.3	70.62	71.97	0
m131-Z_Neg54	131.1291	10	72.65	71.97	73.33	19870.21167
m131-Z_Neg55	131.1291	10	74.01	73.33	74.69	60050.33459
m131-Z_Neg56	131.1291	10	75.37	74.69	76.05	92263.6853
m131-Z_Neg57	131.1291	10	76.73	76.05	77.41	50604.03784
m131-Z_Neg58	131.1291	10	78.09	77.41	78.76	20607.94702
m131-Z_Neg59	131.1291	10	79.44	78.76	80.12	25763.24695
m131-Z_Neg60	131.1291	10	80.8	80.12	81.48	21650.68652
m131-Z_Neg61	131.1291	10	82.16	81.48	82.84	179438.4343
m131-Z_Neg62	131.1291	10	83.52	82.84	84.2	0
m131-Z_Neg63	131.1291	10	84.88	84.2	85.55	41419.56982
m131-Z_Neg64	131.1291	10	86.23	85.55	86.91	0
m131-Z_Neg65	131.1291	10	87.59	86.91	88.27	20355.92554
m131-Z_Neg66	131.1291	10	88.95	88.27	89.63	18600.42041
m131-Z_Neg67	131.1291	10	90.31	89.63	90.99	51882.34497
m131-Z_Neg68	131.1291	10	91.67	90.99	92.34	19534.69263
m131-Z_Neg69	131.1291	10	93.02	92.34	93.7	39307.89038
m131-Z_Neg70	131.1291	10	94.38	93.7	95.06	65795.69739
m131-Z_Neg71	131.1291	10	95.74	95.06	96.42	22533.35034
m131-Z_Neg72	131.1291	10	97.1	96.42	97.78	56881.72632
m131-Z_Neg73	131.1291	10	98.46	97.78	99.13	33584.65649
m131-Z_Neg74	131.1291	10	99.81	99.13	100.49	26959.14221
m131-Z_Neg75	131.1291	10	101.17	100.49	101.85	0
m131-Z_Neg76	131.1291	10	102.53	101.85	103.21	99342.21033
m131-Z_Neg77	131.1291	10	103.89	103.21	104.57	32941.47937
m131-Z_Neg78	131.1291	10	105.25	104.57	105.92	150694.9211
m131-Z_Neg79	131.1291	10	106.6	105.92	107.28	20033.65088
m131-Z_Neg80	131.1291	10	107.96	107.28	108.64	21230.91333
m131-Z_Neg81	131.1291	10	109.32	108.64	110	62171.2804
m131-Z_Neg82	131.1291	10	110.68	110	111.36	0
m131-Z_Neg83	131.1291	10	112.04	111.36	112.71	23897.2395
m131-Z_Neg84	131.1291	10	113.39	112.71	114.07	25157.82434
m131-Z_Neg85	131.1291	10	114.75	114.07	115.43	37719.35815
m131-Z_Neg86	131.1291	10	116.11	115.43	116.79	73518.93896
m131-Z_Neg87	131.1291	10	117.47	116.79	118.15	227546.6769
m131-Z_Neg88	131.1291	10	118.83	118.15	119.5	0
m131-Z_Neg89	131.1291	10	120.18	119.5	120.86	156161.4529
m131-Z_Neg90	131.1291	10	121.54	120.86	122.22	77088.92566
m131-Z_Neg91	131.1291	10	122.9	122.22	123.58	72944.70703
m131-Z_Neg92	131.1291	10	124.26	123.58	124.94	0
m131-Z_Neg93	131.1291	10	125.62	124.94	126.29	19121.98535
m131-Z_Neg94	131.1291	10	126.97	126.29	127.65	21118.42017
m131-Z_Neg95	131.1291	10	128.33	127.65	129.01	50313.67163
m131-Z_Neg96	131.1291	10	129.69	129.01	130.37	82529.48718
m136-Z_Neg1	136.1459	10	0.68	0	1.36	20725124.89
m136-Z_Neg2	136.1459	10	2.04	1.36	2.72	12981219.38
m136-Z_Neg3	136.1459	10	3.4	2.72	4.07	12782101.25
m136-Z_Neg4	136.1459	10	4.75	4.07	5.43	10915243.26
m136-Z_Neg5	136.1459	10	6.11	5.43	6.79	22923982.94
m136-Z_Neg6	136.1459	10	7.47	6.79	8.15	14991822.18
m136-Z_Neg7	136.1459	10	8.83	8.15	9.51	11793874.52
m136-Z_Neg8	136.1459	10	10.19	9.51	10.86	22620666.58
m136-Z_Neg9	136.1459	10	11.54	10.86	12.22	9931052.477
m136-Z_Neg10	136.1459	10	12.9	12.22	13.58	25844837.15
m136-Z_Neg11	136.1459	10	14.26	13.58	14.94	8217598.18
m136-Z_Neg12	136.1459	10	15.62	14.94	16.3	15312859.65
m136-Z_Neg13	136.1459	10	16.98	16.3	17.65	12064616.31
m136-Z_Neg14	136.1459	10	18.33	17.65	19.01	10170579.18
m136-Z_Neg15	136.1459	10	19.69	19.01	20.37	24908435.62
m136-Z_Neg16	136.1459	10	21.05	20.37	21.73	11369803.63
m136-Z_Neg17	136.1459	10	22.41	21.73	23.09	17757507.78
m136-Z_Neg18	136.1459	10	23.77	23.09	24.44	19576548.43
m136-Z_Neg19	136.1459	10	25.12	24.44	25.8	25909595.48
m136-Z_Neg20	136.1459	10	26.48	25.8	27.16	20489390.87
m136-Z_Neg21	136.1459	10	27.84	27.16	28.52	25555202.62
m136-Z_Neg22	136.1459	10	29.2	28.52	29.88	19756146.85
m136-Z_Neg23	136.1459	10	30.56	29.88	31.23	23039282.91
m136-Z_Neg24	136.1459	10	31.91	31.23	32.59	17376459.83
m136-Z_Neg25	136.1459	10	33.27	32.59	33.95	25318970
m136-Z_Neg26	136.1459	10	34.63	33.95	35.31	22421768.27
m136-Z_Neg27	136.1459	10	35.99	35.31	36.67	21467587.62
m136-Z_Neg28	136.1459	10	37.35	36.67	38.02	11258512.61
m136-Z_Neg29	136.1459	10	38.7	38.02	39.38	4548719.872
m136-Z_Neg30	136.1459	10	40.06	39.38	40.74	22936065.52
m136-Z_Neg31	136.1459	10	41.42	40.74	42.1	25741009.97
m136-Z_Neg32	136.1459	10	42.78	42.1	43.46	16295905.76
m136-Z_Neg33	136.1459	10	44.14	43.46	44.81	14655219.51
m136-Z_Neg34	136.1459	10	45.49	44.81	46.17	29881134.08
m136-Z_Neg35	136.1459	10	46.85	46.17	47.53	40457155.89
m136-Z_Neg36	136.1459	10	48.21	47.53	48.89	18379097.68
m136-Z_Neg37	136.1459	10	49.57	48.89	50.25	27093903.84
m136-Z_Neg38	136.1459	10	50.93	50.25	51.6	26663237.13
m136-Z_Neg39	136.1459	10	52.28	51.6	52.96	28069063.36
m136-Z_Neg40	136.1459	10	53.64	52.96	54.32	12144993.26
m136-Z_Neg41	136.1459	10	55	54.32	55.68	12360254.54
m136-Z_Neg42	136.1459	10	56.36	55.68	57.04	11569991.06
m136-Z_Neg43	136.1459	10	57.72	57.04	58.39	24937785.01
m136-Z_Neg44	136.1459	10	59.07	58.39	59.75	26770476.84
m136-Z_Neg45	136.1459	10	60.43	59.75	61.11	25727932.48
m136-Z_Neg46	136.1459	10	61.79	61.11	62.47	30291460.15
m136-Z_Neg47	136.1459	10	63.15	62.47	63.83	35388072.53
m136-Z_Neg48	136.1459	10	64.51	63.83	65.18	31134653.18
m136-Z_Neg49	136.1459	10	65.86	65.18	66.54	33659067.66
m136-Z_Neg50	136.1459	10	67.22	66.54	67.9	32547117.96
m136-Z_Neg51	136.1459	10	68.58	67.9	69.26	30247780.18
m136-Z_Neg52	136.1459	10	69.94	69.26	70.62	10777102.85
m136-Z_Neg53	136.1459	10	71.3	70.62	71.97	23447709.45
m136-Z_Neg54	136.1459	10	72.65	71.97	73.33	25749217.24
m136-Z_Neg55	136.1459	10	74.01	73.33	74.69	22089661.67
m136-Z_Neg56	136.1459	10	75.37	74.69	76.05	14374188.27
m136-Z_Neg57	136.1459	10	76.73	76.05	77.41	17566564.56
m136-Z_Neg58	136.1459	10	78.09	77.41	78.76	10328298.6
m136-Z_Neg59	136.1459	10	79.44	78.76	80.12	29066001.4
m136-Z_Neg60	136.1459	10	80.8	80.12	81.48	12444410.18
m136-Z_Neg61	136.1459	10	82.16	81.48	82.84	14722754.63
m136-Z_Neg62	136.1459	10	83.52	82.84	84.2	12450224.55
m136-Z_Neg63	136.1459	10	84.88	84.2	85.55	22658395.06
m136-Z_Neg64	136.1459	10	86.23	85.55	86.91	25353841.73
m136-Z_Neg65	136.1459	10	87.59	86.91	88.27	24210913.62
m136-Z_Neg66	136.1459	10	88.95	88.27	89.63	27684966.94
m136-Z_Neg67	136.1459	10	90.31	89.63	90.99	25450708.9
m136-Z_Neg68	136.1459	10	91.67	90.99	92.34	22576888.81
m136-Z_Neg69	136.1459	10	93.02	92.34	93.7	29388441.83
m136-Z_Neg70	136.1459	10	94.38	93.7	95.06	17465509.8
m136-Z_Neg71	136.1459	10	95.74	95.06	96.42	17321973.17
m136-Z_Neg72	136.1459	10	97.1	96.42	97.78	29418784.42
m136-Z_Neg73	136.1459	10	98.46	97.78	99.13	33868568
m136-Z_Neg74	136.1459	10	99.81	99.13	100.49	17737642.87
m136-Z_Neg75	136.1459	10	101.17	100.49	101.85	12694334.14
m136-Z_Neg76	136.1459	10	102.53	101.85	103.21	16047511.46
m136-Z_Neg77	136.1459	10	103.89	103.21	104.57	20261302.48
m136-Z_Neg78	136.1459	10	105.25	104.57	105.92	11400979.43
m136-Z_Neg79	136.1459	10	106.6	105.92	107.28	21359348.03
m136-Z_Neg80	136.1459	10	107.96	107.28	108.64	20854970.09
m136-Z_Neg81	136.1459	10	109.32	108.64	110	22867130.97
m136-Z_Neg82	136.1459	10	110.68	110	111.36	19822699.97
m136-Z_Neg83	136.1459	10	112.04	111.36	112.71	18783534.8
m136-Z_Neg84	136.1459	10	113.39	112.71	114.07	29412849.01
m136-Z_Neg85	136.1459	10	114.75	114.07	115.43	28355293.87
m136-Z_Neg86	136.1459	10	116.11	115.43	116.79	28643819.28
m136-Z_Neg87	136.1459	10	117.47	116.79	118.15	55840395.85
m136-Z_Neg88	136.1459	10	118.83	118.15	119.5	47315321.73
m136-Z_Neg89	136.1459	10	120.18	119.5	120.86	36594545.14
m136-Z_Neg90	136.1459	10	121.54	120.86	122.22	29642671.51
m136-Z_Neg91	136.1459	10	122.9	122.22	123.58	34791114.45
m136-Z_Neg92	136.1459	10	124.26	123.58	124.94	26264409.96
m136-Z_Neg93	136.1459	10	125.62	124.94	126.29	18058913.47
m136-Z_Neg94	136.1459	10	126.97	126.29	127.65	30929327.3
m136-Z_Neg95	136.1459	10	128.33	127.65	129.01	48434670.67
m136-Z_Neg96	136.1459	10	129.69	129.01	130.37	38651899.43
m131-Z_Pos1	131.1291	10	137.82	137.1	138.53	249565155
m131-Z_Pos2	131.1291	10	139.25	138.57	139.93	909028177.1
m131-Z_Pos3	131.1291	10	140.58	139.92	141.23	914009667.7
m131-Z_Pos4	131.1291	10	141.94	141.24	142.63	788365580.5
m131-Z_Pos5	131.1291	10	143.26	142.59	143.93	609584975.5
m131-Z_Pos6	131.1291	10	144.63	143.93	145.33	327404260.6
m131-Z_Pos7	131.1291	10	146.03	145.33	146.73	588124755.1
m131-Z_Pos8	131.1291	10	147.38	146.73	148.03	1547049921
m131-Z_Pos9	131.1291	10	148.68	148.03	149.33	314360299
m131-Z_Pos10	131.1291	10	149.98	149.33	150.63	133567676.4
m131-Z_Pos11	131.1291	10	151.33	150.63	152.03	1994590341
m131-Z_Pos12	131.1291	10	152.68	152.03	153.33	811013538
m131-Z_Pos13	131.1291	10	153.98	153.33	154.63	175835305.6
m131-Z_Pos14	131.1291	10	155.33	154.63	156.03	409418877.9
m131-Z_Pos15	131.1291	10	156.68	156.03	157.33	147112931.2
m131-Z_Pos16	131.1291	10	157.98	157.33	158.63	34717018.56
m131-Z_Pos17	131.1291	10	159.33	158.63	160.03	114057292.1
m131-Z_Pos18	131.1291	10	160.73	160.03	161.43	500452601.7
m131-Z_Pos19	131.1291	10	162.08	161.43	162.73	207732260.1
m131-Z_Pos20	131.1291	10	163.38	162.73	164.03	1002567091
m131-Z_Pos21	131.1291	10	164.68	164.03	165.33	251051720.8
m131-Z_Pos22	131.1291	10	165.98	165.33	166.63	362918140.2
m131-Z_Pos23	131.1291	10	167.33	166.63	168.03	148560105.5
m131-Z_Pos24	131.1291	10	168.68	168.03	169.33	190138684.7
m131-Z_Pos25	131.1291	10	169.98	169.33	170.63	67923805.83
m131-Z_Pos26	131.1291	10	171.33	170.63	172.03	370551401.8
m131-Z_Pos27	131.1291	10	172.68	172.03	173.33	70878421.58
m131-Z_Pos28	131.1291	10	173.98	173.33	174.63	369665278.6
m131-Z_Pos29	131.1291	10	175.33	174.63	176.03	528540978.2
m131-Z_Pos30	131.1291	10	176.68	176.03	177.33	381757430.4
m131-Z_Pos31	131.1291	10	177.98	177.33	178.63	415170208.1
m131-Z_Pos32	131.1291	10	179.33	178.63	180.03	62483838.42
m131-Z_Pos33	131.1291	10	180.68	180.03	181.33	427224928.6
m131-Z_Pos34	131.1291	10	181.98	181.33	182.63	170703292.7
m131-Z_Pos35	131.1291	10	183.23	182.63	183.83	18968299.83
m131-Z_Pos36	131.1291	10	184.53	183.83	185.23	385129374.1
m131-Z_Pos37	131.1291	10	185.88	185.23	186.53	492748621.3
m131-Z_Pos38	131.1291	10	187.23	186.53	187.93	407233926.2
m131-Z_Pos39	131.1291	10	188.58	187.93	189.23	216334150.5
m131-Z_Pos40	131.1291	10	189.88	189.23	190.53	52935757.5
m131-Z_Pos41	131.1291	10	191.23	190.53	191.93	359955666
m131-Z_Pos42	131.1291	10	192.58	191.93	193.23	460836967.2
m131-Z_Pos43	131.1291	10	193.93	193.23	194.63	620768863.4
m131-Z_Pos44	131.1291	10	195.28	194.63	195.93	65257302.94
m131-Z_Pos45	131.1291	10	196.63	195.93	197.33	341650561.3
m131-Z_Pos46	131.1291	10	197.98	197.33	198.63	57485990
m131-Z_Pos47	131.1291	10	199.28	198.63	199.93	77211762.4
m131-Z_Pos48	131.1291	10	200.58	199.93	201.23	23970867.69
m131-Z_Pos49	131.1291	10	201.88	201.23	202.53	57668307.45
m131-Z_Pos50	131.1291	10	203.23	202.53	203.93	240641373.9
m131-Z_Pos51	131.1291	10	204.58	203.93	205.23	59401741.72
m131-Z_Pos52	131.1291	10	205.88	205.23	206.53	296168637
m131-Z_Pos53	131.1291	10	207.18	206.53	207.83	447876789.2
m131-Z_Pos54	131.1291	10	208.48	207.83	209.13	83704685.82
m131-Z_Pos55	131.1291	10	209.83	209.13	210.53	199803268.5
m131-Z_Pos56	131.1291	10	211.18	210.53	211.83	357369978
m131-Z_Pos57	131.1291	10	212.48	211.83	213.13	544983377.8
m131-Z_Pos58	131.1291	10	213.83	213.13	214.53	688368980
m131-Z_Pos59	131.1291	10	215.18	214.53	215.83	472434387
m131-Z_Pos60	131.1291	10	216.48	215.83	217.13	340116154.5
m131-Z_Pos61	131.1291	10	217.83	217.13	218.53	702253683
m131-Z_Pos62	131.1291	10	219.18	218.53	219.83	499217088
m131-Z_Pos63	131.1291	10	220.48	219.83	221.13	348798022.7
m131-Z_Pos64	131.1291	10	221.83	221.13	222.53	175934318.7
m131-Z_Pos65	131.1291	10	223.18	222.53	223.83	21286940.21
m131-Z_Pos66	131.1291	10	224.48	223.83	225.13	12023947.21
m131-Z_Pos67	131.1291	10	225.83	225.13	226.53	90694902.94
m131-Z_Pos68	131.1291	10	227.18	226.53	227.83	133983274.6
m131-Z_Pos69	131.1291	10	228.48	227.83	229.13	366259823.9
m131-Z_Pos70	131.1291	10	229.83	229.13	230.53	336877996.4
m131-Z_Pos71	131.1291	10	231.18	230.53	231.83	33698831.15
m131-Z_Pos72	131.1291	10	232.48	231.83	233.13	309122542.2
m131-Z_Pos73	131.1291	10	233.83	233.13	234.53	47874022.24
m131-Z_Pos74	131.1291	10	235.18	234.53	235.83	76066817.14
m131-Z_Pos75	131.1291	10	236.48	235.83	237.13	94985778.8
m131-Z_Pos76	131.1291	10	237.78	237.13	238.43	235154392.9
m131-Z_Pos77	131.1291	10	239.08	238.43	239.73	35920099.16
m131-Z_Pos78	131.1291	10	240.38	239.73	241.03	497372838.4
m131-Z_Pos79	131.1291	10	241.68	241.03	242.33	163193377.3
m131-Z_Pos80	131.1291	10	242.98	242.33	243.63	26040155.65
m131-Z_Pos81	131.1291	10	244.33	243.63	245.03	385565873.4
m131-Z_Pos82	131.1291	10	245.68	245.03	246.33	364438091.4
m131-Z_Pos83	131.1291	10	246.98	246.33	247.63	842234696.3
m131-Z_Pos84	131.1291	10	248.33	247.63	249.03	98080447.04
m131-Z_Pos85	131.1291	10	249.68	249.03	250.33	66359674.51
m131-Z_Pos86	131.1291	10	250.98	250.33	251.63	393119632.5
m131-Z_Pos87	131.1291	10	252.33	251.63	253.03	183565305
m131-Z_Pos88	131.1291	10	253.68	253.03	254.33	236556334.8
m131-Z_Pos89	131.1291	10	254.98	254.33	255.63	48749703.49
m131-Z_Pos90	131.1291	10	256.28	255.63	256.93	246138696
m131-Z_Pos91	131.1291	10	257.58	256.93	258.23	634761910.1
m131-Z_Pos92	131.1291	10	258.88	258.23	259.53	214310078.5
m131-Z_Pos93	131.1291	10	260.23	259.53	260.93	131368090
m131-Z_Pos94	131.1291	10	261.58	260.93	262.23	293568929.7
m131-Z_Pos95	131.1291	10	262.88	262.23	263.53	276750599.3
m136-Z_Pos1	136.1459	10	137.82	137.1	138.53	25237737.87
m136-Z_Pos2	136.1459	10	139.25	138.57	139.93	18544450.45
m136-Z_Pos3	136.1459	10	140.58	139.92	141.23	33234527.46
m136-Z_Pos4	136.1459	10	141.94	141.24	142.63	36007482.4
m136-Z_Pos5	136.1459	10	143.26	142.59	143.93	50907265.11
m136-Z_Pos6	136.1459	10	144.63	143.93	145.33	34338068.04
m136-Z_Pos7	136.1459	10	146.03	145.33	146.73	27117436.27
m136-Z_Pos8	136.1459	10	147.38	146.73	148.03	15622922.19
m136-Z_Pos9	136.1459	10	148.68	148.03	149.33	27376292.02
m136-Z_Pos10	136.1459	10	149.98	149.33	150.63	25382069.8
m136-Z_Pos11	136.1459	10	151.33	150.63	152.03	24963084.63
m136-Z_Pos12	136.1459	10	152.68	152.03	153.33	17217396.32
m136-Z_Pos13	136.1459	10	153.98	153.33	154.63	21625137.83
m136-Z_Pos14	136.1459	10	155.33	154.63	156.03	11035111.98
m136-Z_Pos15	136.1459	10	156.68	156.03	157.33	3208140.121
m136-Z_Pos16	136.1459	10	157.98	157.33	158.63	2584981.334
m136-Z_Pos17	136.1459	10	159.33	158.63	160.03	17429473.17
m136-Z_Pos18	136.1459	10	160.73	160.03	161.43	18769236.91
m136-Z_Pos19	136.1459	10	162.08	161.43	162.73	16737163.68
m136-Z_Pos20	136.1459	10	163.38	162.73	164.03	13874226.86
m136-Z_Pos21	136.1459	10	164.68	164.03	165.33	6856924.961
m136-Z_Pos22	136.1459	10	165.98	165.33	166.63	20837995.58
m136-Z_Pos23	136.1459	10	167.33	166.63	168.03	34390892.34
m136-Z_Pos24	136.1459	10	168.68	168.03	169.33	16861121.4
m136-Z_Pos25	136.1459	10	169.98	169.33	170.63	11141956.41
m136-Z_Pos26	136.1459	10	171.33	170.63	172.03	14651434.45
m136-Z_Pos27	136.1459	10	172.68	172.03	173.33	2835710.797
m136-Z_Pos28	136.1459	10	173.98	173.33	174.63	19880862.45
m136-Z_Pos29	136.1459	10	175.33	174.63	176.03	22721703.37
m136-Z_Pos30	136.1459	10	176.68	176.03	177.33	29121909.26
m136-Z_Pos31	136.1459	10	177.98	177.33	178.63	20836041.83
m136-Z_Pos32	136.1459	10	179.33	178.63	180.03	13867712.78
m136-Z_Pos33	136.1459	10	180.68	180.03	181.33	23077204.09
m136-Z_Pos34	136.1459	10	181.98	181.33	182.63	13066372.25
m136-Z_Pos35	136.1459	10	183.23	182.63	183.83	11221635.23
m136-Z_Pos36	136.1459	10	184.53	183.83	185.23	27083219.08
m136-Z_Pos37	136.1459	10	185.88	185.23	186.53	17421411.13
m136-Z_Pos38	136.1459	10	187.23	186.53	187.93	22523347.15
m136-Z_Pos39	136.1459	10	188.58	187.93	189.23	32391316.26
m136-Z_Pos40	136.1459	10	189.88	189.23	190.53	15113930.19
m136-Z_Pos41	136.1459	10	191.23	190.53	191.93	12211889.95
m136-Z_Pos42	136.1459	10	192.58	191.93	193.23	13276070.33
m136-Z_Pos43	136.1459	10	193.93	193.23	194.63	30662078.18
m136-Z_Pos44	136.1459	10	195.28	194.63	195.93	26443944.21
m136-Z_Pos45	136.1459	10	196.63	195.93	197.33	19804283.64
m136-Z_Pos46	136.1459	10	197.98	197.33	198.63	32033335.56
m136-Z_Pos47	136.1459	10	199.28	198.63	199.93	15021935.11
m136-Z_Pos48	136.1459	10	200.58	199.93	201.23	24431117.35
m136-Z_Pos49	136.1459	10	201.88	201.23	202.53	17060301.55
m136-Z_Pos50	136.1459	10	203.23	202.53	203.93	16451270.75
m136-Z_Pos51	136.1459	10	204.58	203.93	205.23	14516206.84
m136-Z_Pos52	136.1459	10	205.88	205.23	206.53	12790628.86
m136-Z_Pos53	136.1459	10	207.18	206.53	207.83	21107018.01
m136-Z_Pos54	136.1459	10	208.48	207.83	209.13	7872685.67
m136-Z_Pos55	136.1459	10	209.83	209.13	210.53	28463036.13
m136-Z_Pos56	136.1459	10	211.18	210.53	211.83	12951334.59
m136-Z_Pos57	136.1459	10	212.48	211.83	213.13	16044486.39
m136-Z_Pos58	136.1459	10	213.83	213.13	214.53	16920359.91
m136-Z_Pos59	136.1459	10	215.18	214.53	215.83	19860680.47
m136-Z_Pos60	136.1459	10	216.48	215.83	217.13	15310691.47
m136-Z_Pos61	136.1459	10	217.83	217.13	218.53	18909205.79
m136-Z_Pos62	136.1459	10	219.18	218.53	219.83	22558340.88
m136-Z_Pos63	136.1459	10	220.48	219.83	221.13	14971574.65
m136-Z_Pos64	136.1459	10	221.83	221.13	222.53	12503715.28
m136-Z_Pos65	136.1459	10	223.18	222.53	223.83	16048559.69
m136-Z_Pos66	136.1459	10	224.48	223.83	225.13	24019249.41
m136-Z_Pos67	136.1459	10	225.83	225.13	226.53	7717446.736
m136-Z_Pos68	136.1459	10	227.18	226.53	227.83	8725188.519
m136-Z_Pos69	136.1459	10	228.48	227.83	229.13	13587704.94
m136-Z_Pos70	136.1459	10	229.83	229.13	230.53	12778620.32
m136-Z_Pos71	136.1459	10	231.18	230.53	231.83	14311417.39
m136-Z_Pos72	136.1459	10	232.48	231.83	233.13	21332359.62
m136-Z_Pos73	136.1459	10	233.83	233.13	234.53	13272388
m136-Z_Pos74	136.1459	10	235.18	234.53	235.83	15856130.39
m136-Z_Pos75	136.1459	10	236.48	235.83	237.13	10647926.07
m136-Z_Pos76	136.1459	10	237.78	237.13	238.43	13766863.88
m136-Z_Pos77	136.1459	10	239.08	238.43	239.73	18233587.57
m136-Z_Pos78	136.1459	10	240.38	239.73	241.03	17277718.09
m136-Z_Pos79	136.1459	10	241.68	241.03	242.33	9208112.045
m136-Z_Pos80	136.1459	10	242.98	242.33	243.63	9205256.559
m136-Z_Pos81	136.1459	10	244.33	243.63	245.03	15037093
m136-Z_Pos82	136.1459	10	245.68	245.03	246.33	18089813.15
m136-Z_Pos83	136.1459	10	246.98	246.33	247.63	21869779.75
m136-Z_Pos84	136.1459	10	248.33	247.63	249.03	38037859.78
m136-Z_Pos85	136.1459	10	249.68	249.03	250.33	28009752.21
m136-Z_Pos86	136.1459	10	250.98	250.33	251.63	22303246.77
m136-Z_Pos87	136.1459	10	252.33	251.63	253.03	34582193.22
m136-Z_Pos88	136.1459	10	253.68	253.03	254.33	18276592.88
m136-Z_Pos89	136.1459	10	254.98	254.33	255.63	13585432.74
m136-Z_Pos90	136.1459	10	256.28	255.63	256.93	20587988.14
m136-Z_Pos91	136.1459	10	257.58	256.93	258.23	34062016.25
m136-Z_Pos92	136.1459	10	258.88	258.23	259.53	19755934.97
m136-Z_Pos93	136.1459	10	260.23	259.53	260.93	10551077.04
m136-Z_Pos94	136.1459	10	261.58	260.93	262.23	10945126.31
m136-Z_Pos95	136.1459	10	262.88	262.23	263.53	18335379.54
